# Supplementary material for: The Mutual Contribution of 3-NT, IL-18, Albumin, and Phosphate Foreshadows Death of Hemodialyzed Patients in a 2-Year Follow-Up
Source: Antioxidants (Basel). 2022 Feb 11;11(2):355. doi: 10.3390/antiox11020355 (PMC8868576; doi:10.3390/antiox11020355)
Supplement: Supplementary file 1 [file antioxidants-11-00355-s001.zip]

Archive with 2 entries (2 files):
- Parameters.xlsx
- Figure S1 and Table S1.pdf
