# Supplementary material for: The Mutual Contribution of 3-NT, IL-18, Albumin, and Phosphate Foreshadows Death of Hemodialyzed Patients in a 2-Year Follow-Up
Source: Antioxidants (Basel). 2022 Feb 11;11(2):355. doi: 10.3390/antiox11020355 (PMC8868576; doi:10.3390/antiox11020355)
Supplement: Supplementary file 1 [file antioxidants-11-00355-s001.zip › Parameters.xlsx]

## Sheet: Descriptive statistics
variable	HD-D									HD-A									Control
	mean	sd	min	max	range	median	0.25	0.5	0.75	mean	sd	min	max	range	median	0.25	0.5	0.75	mean	sd	min	max	range	median	0.25	0.5	0.75
BODY MASS INDEX [kg/m^2]	24.4508	3.76875	18.1001	29.4118	11.3116	23.7209	22.3892	23.7209	27.9633	22.372	3.5007	18.1235	33.4252	15.3017	22.4088	19.3337	22.4088	23.3632	25.0363	4.04987	18.4876	36.9876	18.5	24.1846	22.429	24.1846	27.3734
Age [years]	64.85	11.0895	35	78	43	67.5	62.5	67.5	71.25	54.6275	15.2223	27	83	56	54	41	54	68	60.2812	12.4932	21	78	57	61	57.75	61	66.5
Survival from study entry (months)	11.85	4.77135	5	21	16	11	8.75	11	14.25
HGB [g/dl]	11.085	1.9063	7.8	14.9	7.1	11.15	9.775	11.15	12.1	11.0549	1.12148	8.1	14.1	6	11.1	10.5	11.1	11.6	13.9094	0.859242	12.2	15.3	3.1	13.9	13.2	13.9	14.6
RBC [10^12/l]	3.493	0.657428	2.21	4.64	2.43	3.435	3.155	3.435	3.885	3.48431	0.432787	2.21	4.88	2.67	3.5	3.26	3.5	3.74	4.72813	0.482088	4.1	5.9	1.8	4.65	4.3	4.65	5.1
HCT [l/l]	34.07	5.62776	25.5	45.2	19.7	33.25	29.2	33.25	37.675	33.2804	3.37034	25.5	43.2	17.7	33	31.05	33	35.7	43.6719	2.74793	38.6	51	12.4	44	42.25	44	45.675
WBC [10^9/l]	6.5405	2.02048	2.7	10.9	8.2	6.55	5.275	6.55	7.7925	6.28863	1.52009	3	9.55	6.55	6	5.1	6	7.23	5.45312	0.982749	3.9	7.7	3.8	5.55	4.675	5.55	5.9
PLT [10^9/l]	182.4	77.0525	48	355	307	160.5	142	160.5	209	181.902	63.7213	48	355	307	179	139	179	212	313.719	73.686	180	426	246	320	247.75	320	353.5
glucose (Glu) [mg/dl]	84.25	10.5525	64	99	35	87	75.75	87	95	78.6275	8.63241	65	99	34	76	74	76	86	78.0938	9.94618	56	99	43	79	72.75	79	84.5
urea [mg/dl]	88.4526	41.1775	23	163	140	96.67	52.75	96.67	120.1	109.833	41.2244	23	192.35	169.35	113	89.5	113	139.5	27.7969	8.77116	17	46	29	27	19	27	35.5
creatinine [mg/dl]	6.82325	2.82594	2.3	12.7	10.4	5.6975	4.705	5.6975	9.1875	8.39686	2.53826	4.33	14.8	10.47	8.8	6.585	8.8	10.055	0.617812	0.112386	0.48	0.86	0.38	0.6	0.51	0.6	0.7
eGFR [ml/1,73m^2/min]	8.98	7.02384	0	29	29	9	4.25	9	12.625	5.93922	3.80006	0	14	14	6	4	6	8.5	111.752	24.0678	69	165.8	96.8	108.085	95.2925	108.085	123.795
uric acid [mg/dl]	5.62	1.12043	3.7	6.9	3.2	5.95	4.575	5.95	6.55	6.03137	1.39549	3.7	10.7	7	6.2	5.35	6.2	6.7	5.87812	1.30748	3.8	8.3	4.5	6.4	4.775	6.4	6.575
hsCRP [mg/l]	14.114	10.5636	2.1	48.65	46.55	11.95	7.4	11.95	16.21	9.54882	4.49844	0.37	19.44	19.07	9.5	7.55	9.5	11.85	2.0375	1.43858	0.3	4.8	4.5	1.35	1.2	1.35	2.35
iron [mg/dl]	87.9	34.6955	34	162	128	81.5	59.5	81.5	103.5	81.1373	35.3853	32	182	150	71	51	71	105	111.031	20.4411	79	147	68	106	95	106	127.5
UIBC [mg/dl]	97.75	64.4808	3	256	253	100.5	63.25	100.5	122	113.176	69.2097	5	366	361	112	62	112	154	197.969	25.2491	158	245	87	192	180	192	215
TIBC [mg/dl]	193.1	71.1743	87	311	224	187.5	140.75	187.5	228.5	191.608	65.7678	83	426	343	180	145.5	180	232	309.938	41.2701	249	392	143	313.5	280	313.5	321.25
ferritin [ng/ml]	1128.44	832.094	40	3240	3200	899.45	367.25	899.45	1708	1129.11	836.066	13	3327	3314	940	574	940	1556.5	106.638	40.7476	35.7	205	169.3	105.45	78.4	105.45	135.725
total cholesterol (T-C) [mg/dl]	173.4	44.5851	87	249	162	176	150.5	176	206.75	168.255	51.6042	87	285	198	167	126	167	205	176.75	23.0581	130	222	92	175.5	160	175.5	195
HDL-C [mg/dl]	45.05	23.8515	21	133	112	41	33.75	41	47	46.1961	23.2043	20	133	113	41	31.5	41	49	68.9688	6.46322	58	79	21	68	64.75	68	75.25
LDL-C [mg/l]	102.4	42.5729	20	160	140	106.7	83.3	106.7	135.85	95.8627	43.8173	19	186	167	101.2	71.8	101.2	115	87.5994	24.662	46.4	133.7	87.3	81.9	74.925	81.9	110.525
TG [mg/dl]	130.55	56.2134	59	336	277	115	107.5	115	130	129.549	42.9448	59	336	277	120	110	120	147	105.706	35.5735	65	195	130	100	76.4	100	122.25
total protein (TP) [g/dl]	6.27252	0.518508	5.155	7.55	2.395	6.325	5.94313	6.325	6.43844	6.5669	0.541297	4.6	8.4	3.8	6.5625	6.40625	6.5625	6.71875	6.80664	0.490807	5.78125	7.65625	1.875	6.71875	6.52344	6.71875	7.1875
albumin (ALB) [g/dl]	3.685	0.539273	2.7	4.5	1.8	3.85	3.2	3.85	4.1	4.10686	0.41893	2.4	4.6	2.2	4.2	4.1	4.2	4.3	4.35625	0.314117	3.7	4.9	1.2	4.3	4.175	4.3	4.6
ALT [U/l]	14.9	8.09093	3	34	31	13.5	10.75	13.5	19	19.1765	8.55034	8	52	44	18	13	18	21.5	18.9688	7.09604	10	33	23	17	13	17	22
AST [U/l]	16.35	4.82619	8	23	15	19	11.75	19	20	16.7451	6.00281	8	35	27	16	12	16	18.5	17.1875	5.73297	10	31	21	18	13	18	18
ALP [U/l]	121.7	41.96	58	186	128	126	87	126	163.5	85.6863	39.3505	29	213	184	73	66	73	96	77.5531	23.4209	40.3	121.9	81.6	73.1	63.3	73.1	98.825
Na [mmol/l]	139.5	2.9469	135	145	10	139	137	139	142	138.725	3.34711	133	145	12	138	136	138	141.5	138.594	2.91669	131	143	12	139	136	139	141
K [mmol/l]	4.64	0.437288	3.74	5.54	1.8	4.62	4.3	4.62	4.84	4.8998	0.64179	3.74	6.42	2.68	4.75	4.51	4.75	5.42	3.99687	0.416966	3.1	4.7	1.6	3.9	3.7	3.9	4.3
Ca ion [mg/dl]	4.617	0.281903	3.92	5.08	1.16	4.6575	4.4825	4.6575	4.77375	4.5599	0.283199	4.02	5.115	1.095	4.495	4.3975	4.495	4.765	4.37937	0.296302	4.05	5.1	1.05	4.265	4.1675	4.265	4.5775
Ca total [mg/dl]	9.1175	0.554796	7.84	10.16	2.32	9.075	8.91	9.075	9.53	9.04216	0.546934	8.04	10.23	2.19	8.95	8.715	8.95	9.51	8.77594	0.564686	8.1	10.2	2.1	8.6	8.3475	8.6	9.1125
FGF-23 [pg/ml]	863.035	121.037	590.7	998	407.3	895.15	835.55	895.15	933.5	801.922	206.659	24.4	951	926.6	884.2	815.8	884.2	903.45	443.875	180.265	208.2	920.4	712.2	422.9	348.6	422.9	463.1
klotho [ng/ml]	4.43	3.39052	1.05	9.7	8.65	2.95	1.3875	2.95	8.225	5.14216	2.8102	1.6	9.7	8.1	4.2	2.6	4.2	8.05	10.6611	3.51266	4.2	19.08	14.88	11.45	8.475	11.45	12.5
klotho/FGF-23	0.00530055	0.00420713	0.00110764	0.014559	0.0134514	0.00408114	0.00150724	0.00408114	0.00910962	0.0113175	0.0282841	0.0019698	0.20082	0.19885	0.00571429	0.00305654	0.00571429	0.0100997	0.0276737	0.0141145	0.00593053	0.0678392	0.0619087	0.0252182	0.017411	0.0252182	0.0343517
CML [ug/mg protein]	0.0184517	0.00911126	0.00807385	0.0373069	0.0292331	0.014922	0.0115459	0.014922	0.0243052	0.0214584	0.00818412	0.0023543	0.0373069	0.0349526	0.0232838	0.0138224	0.0232838	0.027254	0.00470505	0.00144316	0.00163404	0.00785829	0.00622424	0.00454338	0.00375542	0.00454338	0.0053376
CEL [ug/mg protein]	0.401464	0.236644	0.07888	0.772923	0.694043	0.282692	0.231761	0.282692	0.634947	0.358123	0.374181	0.0788853	2.59126	2.51237	0.257524	0.206884	0.257524	0.33786	0.0512399	0.019142	0.0213333	0.109091	0.0877576	0.0483865	0.0405581	0.0483865	0.0580198
MG [ug/mg protein]	0.201799	0.187657	0.0475897	0.764856	0.717266	0.155933	0.0659577	0.155933	0.252651	0.179022	0.0993613	0.00534265	0.543277	0.537934	0.187429	0.09665	0.187429	0.239628	0.0318413	0.0144642	0.0217872	0.104585	0.0827981	0.028538	0.0253023	0.028538	0.0336763
AGE [ug/mg protein]	46.2747	22.9024	2.12986	83.7744	81.6446	47.0849	31.5745	47.0849	62.8677	43.8343	27.6788	2.76535	86.9711	84.2057	38.898	24.8439	38.898	71.7366	22.3715	8.03078	10.4387	42.1026	31.664	22.7504	16.1582	22.7504	26.8834
sRAGE [ug/mg protein]	0.0526342	0.0228266	0.00342	0.0999873	0.0965673	0.0608615	0.0405922	0.0608615	0.0664845	0.0483961	0.0164426	0.00432666	0.0674408	0.0631142	0.0575512	0.0320488	0.0575512	0.062429	0.036996	0.0181684	0.00498605	0.0661744	0.0611884	0.03515	0.0304298	0.03515	0.05227
3-NT [umol/mg protein]	31.609	13.6639	9.16449	46.7655	37.601	38.3937	17.9731	38.3937	41.9134	15.8973	9.43834	4.06248	41.8014	37.7389	12.7864	9.24577	12.7864	19.2623	3.77954	1.79993	1.72667	9.09913	7.37246	3.64372	2.29948	3.64372	4.88443
AOPP [umol/mg protein]	2.36528	0.664212	1.11686	2.98995	1.87308	2.56426	2.18398	2.56426	2.85054	1.72825	0.544775	1.03888	2.92042	1.88154	1.51162	1.31274	1.51162	2.09806	0.76749	0.183793	0.433021	1.11086	0.677836	0.789705	0.695725	0.789705	0.877683
carbamyl protein groups [nmol/mg protein]	7.665	1.24785	5.9	9.9	4	7.5	6.8	7.5	8.6	7.69216	1.29967	4.9	11.2	6.3	7.5	6.85	7.5	8.25	3.11563	0.798834	1.9	5.9	4	2.9	2.4	2.9	3.8
protein carbamyl [CBL-BSA] [ug/mg protein]	0.23971	0.411559	0.0359024	1.23147	1.19556	0.0704421	0.0475897	0.0704421	0.120195	0.156173	0.229856	0.0234567	1.41101	1.38756	0.0952195	0.0524413	0.0952195	0.155503	0.922106	0.986416	0.0380952	3.89209	3.854	0.477257	0.117747	0.477257	1.24164
neopterin [nmol/l]	608.77	546.891	82.8	2213	2130.2	482.3	194.375	482.3	837.45	326.292	295.788	13.2	1177.8	1164.6	212.2	104.15	212.2	435	11.8781	11.7932	2.1	69.9	67.8	8.8	7.225	8.8	15.125
IL-18 [pg/ml]	2364.35	1117.79	518.5	4523	4004.5	2359.5	1693.5	2359.5	3423	1161.35	684.213	453.5	3105	2651.5	940	693.875	940	1330	193.634	96.5545	36.2	324.5	288.3	211.4	80.925	211.4	260.85
MMP-9 [ng/ml]	708.069	750.844	44.7	3215.6	3170.9	509.35	398.275	509.35	806.75	596.731	552.979	44.7	3215.6	3170.9	460.25	301.7	460.25	821.8	167.841	172.761	112.3	1111.5	999.2	137.95	126.7	137.95	148.975
TIMP-1 [ng/ml]	202.3	63.5057	111.4	321.1	209.7	196.6	162.35	196.6	227.025	223.39	74.0676	111.5	429.9	318.4	208.3	183.9	208.3	225.6	100.075	22.5788	74.7	205.4	130.7	100.25	91	100.25	105.8
TIMP1/MMP-9	1.10079	1.37237	0.140302	4.74273	4.60243	0.38795	0.253376	0.38795	1.32418	0.856275	1.02532	0	4.74273	4.74273	0.462295	0.196049	0.462295	0.796595	0.689488	0.11787	0.184795	0.880312	0.695516	0.713271	0.676866	0.713271	0.75451
MMP9/TIMP1	2.79788	2.22781	0.210849	7.12747	6.91662	2.67592	0.974399	2.67592	3.94837	3.06706	3.31491	0.210849	19.3245	19.1137	2.16312	1.23518	2.16312	4.69058	1.55785	0.72148	1.13596	5.41139	4.27543	1.40205	1.32537	1.40205	1.47811
NT-proBNP [fmol/ml]	190.515	65.4229	43.8	323.6	279.8	200.35	143.175	200.35	213.775	124.34	96.1933	10.7	489.6	478.9	99.25	54	99.25	149.375	11.37	4.98965	4.4	21.4	17	10.05	7.775	10.05	13.7
MPO [ng/ml]	927.184	339.959	376	1563	1187	876	789.5	876	1105	933.088	1374.81	45	5300	5255	360	132.5	360	940	329.097	116.281	110	500	390	290	240	290	441
PO4 [mg/dl]	9.6211	3.29583	5.79	22.01	16.22	9.366	7.6	9.366	9.9825	6.67116	1.74648	3.01	9.79	6.78	6.75	5.4	6.75	7.7825	3.38437	0.698436	2.2	4.8	2.6	3.4	2.775	3.4	3.925
Mg [mg/dl]	2.661	0.501449	1.87	3.58	1.71	2.63	2.2975	2.63	3.07	2.4286	0.589784	1.54	3.86	2.32	2.34	1.98	2.34	2.63	2.04161	0.268305	1.7	2.6	0.9	1.9	1.8	1.9	2.26
IMT [mm]	1.0505	0.352308	0.43	1.59	1.16	1.145	0.935	1.145	1.29	0.734706	0.268032	0.43	1.3	0.87	0.6	0.535	0.6	0.87	0.568437	0.0956846	0.39	0.76	0.37	0.56	0.5175	0.56	0.63
PTH [pg/mL]	322.733	211.035	69.4	708.2	638.8	218.5	155.35	218.5	484.3	337.903	212.787	69.4	780.2	710.8	228.4	203.55	228.4	535.8	42.3125	13.1405	15	65	50	45	34.75	45	48
heart rate (HR) [bpm]	72.6656	11.3458	57.0325	93.6585	36.6261	73.3773	64.2108	73.3773	82.2956	73.6727	12.5782	48.733	94.0811	45.3482	73.6117	65.2428	73.6117	83.7076	65.8437	9.64296	47.3105	86.9534	39.6429	65.8584	64.0381	65.8584	70.4778
ejection duration (ED) [msec]	335.441	24.2852	279.622	378.581	98.9583	332.682	328.573	332.682	348.551	324.105	30.7298	275.716	378.581	102.865	328.451	299.154	328.451	348.796	8.54887e+07	4.83596e+08	273.553	2735630208	2.73563e+09	311.849	305.908	311.849	335.612
periheral systolic blood pressure (pSP) [mmHg]	148.053	17.9144	92.7964	164.796	71.9997	156.023	144.072	156.023	157.672	131.479	28.7837	39.6116	174.203	134.591	131.189	120.958	131.189	153.912	118.851	16.3281	66.5905	135.807	69.2163	122.499	117.305	122.499	125.596
peripheral diastolic blood pressure (pDP) [mmHg]	81.9016	10.9726	56.9805	102.075	45.0946	84.8596	79.7875	84.8596	88.4744	75.4827	17.0184	22.5979	102.075	79.4772	78.9085	62.6666	78.9085	84.8596	70.6223	8.80909	57.3707	84.7051	27.3344	66.5924	63.153	66.5924	79.0702
peripheral mean pressure (pMEANP, pMAP) [mmHg]	106.715	12.7848	71.5787	120.145	48.5667	110.105	102.797	110.105	113.991	95.6367	20.5128	28.6897	124.112	95.4222	99.4717	86.2218	99.4717	109.318	85.3327	7.12384	75.679	103.339	27.6597	84.5858	79.451	84.5858	89.562
time to 1st peak (peripheral T1, pT1) [msec]	109.269	16.7022	85.612	138.346	52.7344	103.841	97.5749	103.841	123.413	108.554	16.2605	85.612	138.477	52.8646	103.841	97.9818	103.841	120.117	122.185	18.6057	96.3542	160.889	64.5345	120.728	107.91	120.728	130.391
time to 2nd peak (peripheral T2, pT2) [msec]	215.495	23.1071	166.992	251.628	84.6354	215.332	203.451	215.332	233.48	211.061	23.0219	166.992	251.628	84.6354	212.565	190.43	212.565	229.655	230.878	19.8188	173.177	268.88	95.7031	232.625	218.75	232.625	244.222
peripheral pressure at 1st peak (pP1) [msec]	146.601	18.3117	87.9278	164.872	76.9441	152.131	144.092	152.131	157.393	130.755	29.7653	39.6223	174.237	134.615	131.012	120.997	131.012	153.944	114.65	12.1688	89.2642	141.164	51.8999	114.946	104.574	114.946	117.222
peripheral pressure at 2nd peak (pP2 [msec]	140.212	17.7892	92.7968	156.729	63.9322	145.009	130.081	145.009	154.656	121.947	25.9151	39.0086	157.618	118.609	125.341	110.313	125.341	131.719	107.681	14.1587	84.7364	139.863	55.127	109.19	98.112	109.19	111.017
peripheral T1/ED% (pT1ED)	32.8142	5.82037	25.5317	43.0583	17.5266	30.3555	28.1606	30.3555	38.733	33.7318	5.21828	25.5317	43.0583	17.5266	34.8326	28.8759	34.8326	38.1227	36.4711	5.31628	28.358	46.2687	17.9108	36.8645	31.906	36.8645	39.538
peripheral T2/ED% (pT2ED)	64.423	6.27162	49.4005	74.7579	25.3573	65.5272	60.1679	65.5272	69.7173	65.3254	5.02877	49.4005	74.7579	25.3573	66.1648	64.6154	66.1648	68.2555	68.8089	3.89576	52.8823	72.9667	20.0843	69.914	68.4486	69.914	70.9743
peripheral augmentation index (pAI) [%]	90.8176	15.6446	54.0151	115.771	61.7561	90.5728	84.4418	90.5728	99.9373	85.8194	16.825	54.0151	128.651	74.6358	81.5899	75.0103	81.5899	95.7981	83.0676	12.4412	44.6459	113.622	68.9764	83.137	79.2073	83.137	89.2018
peripheral end systolic pressure (pESP) [mmHg]	106.655	12.5097	74.1233	123.361	49.2373	107.528	99.0229	107.528	115.922	94.5967	19.742	30.3708	121.083	90.7118	98.5708	81.4423	98.5708	106.635	90.6482	11.9853	67.2667	110.84	43.5733	93.5082	80.4924	93.5082	98.229
central diastolic pressure (cDP) [mmHg]	83.2274	10.8547	58.0174	102.767	44.75	86.3957	82.0507	86.3957	89.0061	76.7604	17.2351	22.7507	102.767	80.0168	80.0892	64.6998	80.0892	86.3957	73.6151	10.8994	49.9522	94.8369	44.8846	75	64.8619	75	79.8649
central mean pressure (cMEANP, cMAP) [mmHg]	106.715	12.7847	71.5786	120.145	48.5668	110.104	102.797	110.104	113.991	95.6365	20.5127	28.6897	124.111	95.4214	99.4714	86.2218	99.4714	109.317	87.8704	10.8294	66.2376	107.285	41.0476	91.424	78.7863	91.424	95.4578
central pulse pressure (cPP) [mmHg]	54.3398	11.1211	30.785	69.4012	38.6162	54.7408	45.6595	54.7408	63.7129	44.1601	12.9018	15.6735	64.0074	48.3339	40.296	36.8377	40.296	56.5599	34.7886	9.60895	15.1482	57.4469	42.2988	34.7885	30.2156	34.7885	37.4721
time to 1st peak - Aortic (cT1) [msec]	101.733	10.1763	77.1484	114.583	37.4349	104.004	95.459	104.004	110.352	106.065	14.3622	77.1484	150.781	73.6328	107.422	97.819	107.422	110.677	111.188	11.7332	95.0521	142.253	47.2005	110.352	101.562	110.352	120.789
time to 2nd peak - Aortic (cT2) [msec]	235.303	20.1347	190.43	269.531	79.1016	236.003	227.234	236.003	249.349	224.927	21.8836	190.43	266.602	76.1719	225.586	206.38	225.586	244.629	236.788	14.1403	191.732	254.883	63.151	240.234	232.503	240.234	243.571
cT1R (time of the start of the reflected wave) [msec]	134.465	10.5635	108.724	145.833	37.1094	140.015	126.607	140.015	142.415	137.231	12.7956	108.724	167.969	59.2448	140.381	133.138	140.381	146.159	144.735	13.9195	126.628	174.805	48.1771	143.229	135.396	143.229	152.751
central pressure at 1st peak (cP1) [mmHg]	119.57	14.9416	74.6085	134.384	59.7751	125.764	117.103	125.764	129.288	108.128	23.8683	32.5539	142.183	109.629	112.422	98.1727	112.422	126.412	97.7678	11.0007	76.2942	120.38	44.086	98.5024	88.7345	98.5024	106.822
central pressure at 2nd peak (cP2) [mmHg]	137.576	17.0243	88.8076	152.545	63.7374	143.648	128.414	143.648	150.113	120.408	25.6765	38.4251	157.353	118.928	122.648	109.563	122.648	134.691	108.61	12.8068	83.9306	133.734	49.8038	108.823	99.3138	108.823	112.357
central T1/ED% (cT1ED)	30.5784	4.30612	20.6097	38.5864	17.9767	32.1707	26.2172	32.1707	33.5811	33.0303	5.1624	20.6097	40.422	19.8123	32.4048	30.1349	32.4048	37.9328	33.1066	3.75146	28.1581	40.6887	12.5306	32.7296	30.1589	32.7296	35.7464
central T2/ED% (cT2ED)	70.1016	2.26422	66.6297	74.0335	7.40383	69.3168	68.8719	69.3168	72.2616	69.4475	2.8429	63.6204	74.0335	10.4131	69.3168	67.2915	69.3168	71.7522	70.4073	3.57239	61.802	73.9012	12.0992	71.6343	69.9479	71.6343	73.1662
central augmentation index (cAI) [%]	150.734	24.1833	105.749	189.444	83.6954	147.291	141.811	147.291	170.938	142.573	23.2757	105.749	201.087	95.3388	141.694	122.519	141.694	154.22	142.375	17.5373	101.001	185.373	84.3722	143.329	128.18	143.329	149.817
central end systolic pressure (cESP) [mmHg]	120.409	14.0341	81.4069	136.52	55.1133	126.528	113.353	126.528	128.319	106.282	21.971	33.8617	135.713	101.851	110.414	94.2151	110.414	117.404	101.501	17.0718	74.7403	168.825	94.0852	101.299	90.3373	101.299	107.893
central augmented pressure (cAP) [mmHg]	18.0061	8.48498	2.12943	32.7624	30.633	17.2045	13.6201	17.2045	22.1459	12.4411	6.40753	2.12943	26.2667	24.1373	14.0163	6.45647	14.0163	16.0929	13.2302	15.2454	0.24648	90.8571	90.6106	11.0026	6.44922	11.0026	14.4348
central mean pressure of systole (cMPS) [mmHg]	121.608	14.4029	78.1735	133.016	54.842	127.484	117.291	127.484	130.15	107.782	22.9843	33.8046	140.921	107.117	110.01	98.1867	110.01	122.267	96.0721	18.6143	14.4348	119.511	105.077	100.069	88.3983	100.069	105.944
central mean pressure of diastole (cMPD) [mmHg]	96.471	11.6646	67.1281	111.925	44.7967	100.116	93.3633	100.116	102.352	87.514	18.9662	26.5232	114.61	88.0864	90.6467	75.8422	90.6467	99.6043	83.4849	10.6539	61.0415	100.508	39.467	86.0574	73.7176	86.0574	89.5278
central tension time index (cTTI) [mmHg*sec]	2968.19	546.19	1889.95	3575.22	1685.27	3041.27	2508.71	3041.27	3521.07	2569.7	672.363	603.367	3575.22	2971.85	2718.05	2187.36	2718.05	3043.87	2006.95	487.857	73.7176	2595.21	2521.49	2077.89	1866.17	2077.89	2325.96
central diastolic pressure-time index (cDTI)[%]	3434.73	479.36	2404.76	4091.53	1686.77	3398.82	3236.45	3398.82	3751.77	3168.49	732.569	1118.01	4395.58	3277.57	3223.71	2695.91	3223.71	3658.79	3210.55	505.4	1866.17	3997.01	2130.83	3179.87	2978.19	3179.87	3595.6
cSVI (SEVR) Buckberg Sub-Endocardial Viability Ratio [%]	119.449	26.9238	90.5115	163.924	73.4123	112.456	100.813	112.456	133.598	130.495	35.1606	90.5115	213.528	123.016	114.628	102.065	114.628	146.571	166.259	37.9716	117.431	286.678	169.246	156.874	139.127	156.874	184.668
central pulse period (cPERIOD) [msec]	840.951	135.538	640.625	1052.08	411.458	811.198	716.797	811.198	936.849	845.57	171.207	638.021	1362.5	724.479	815.104	716.797	815.104	921.875	956.656	214.798	153.722	1419.27	1265.55	937.5	872.396	937.5	994.792
central diastolic duration (cDD) [mmHg]	505.509	122.734	359.701	707.031	347.331	482.585	388.184	482.585	572.591	521.465	153.817	346.68	991.211	644.531	486.654	397.949	486.654	601.237	657.857	156.382	475.586	1048.5	572.917	612.63	562.988	612.63	671.631
central pulse high (cPH) [mmHg]	54.3398	11.1211	30.785	69.4012	38.6162	54.7408	45.6595	54.7408	63.7129	43.6654	12.6058	15.6735	64.0074	48.3339	39.1605	36.8377	39.1605	54.5177	35.7438	11.1591	15.1482	64.8196	49.6715	34.5771	30.2156	34.5771	39.5417
central systolic pressure (cSP) [mmHg]	154.35	20.0165	88	169	81	162.5	152.75	162.5	168	141.039	21.7136	88	168	80	144	135.5	144	158.5	125.562	17.7563	100	180	80	124.5	112.5	124.5	133.25
central diastolic pressure (cDP) [mmHg]	79.55	10.7678	57	101	44	81	77.75	81	83.75	77.7647	12.3476	55	101	46	81	72	81	84.5	74.6875	11.4115	59	102	43	76	65.75	76	79.25
time from systolic inflection point (if present) or systolic peak to diastolic inflection point (PPT)	178.807	29.3421	130.33	280.67	150.34	181	163.502	181	182.8	185.299	26.5067	130.33	280.67	150.34	182.8	172.835	182.8	197.33	177.457	48.7834	58.6667	298.333	239.667	166.5	153.575	166.5	206.25
reflection index (RI) [%]	71.1265	6.21028	58.67	81	22.33	71	68.2	71	76.4975	67.4986	8.68249	52.33	81	28.67	68.2	63.67	68.2	75.67	79.0719	23.3956	53.6667	183.667	130	74.3333	68.9167	74.3333	80.325
stiffness index (SI) [m/s]	9.884	1.23707	6.28	13.07	6.79	9.66	9.6525	9.66	10.08	9.55706	1.21675	6.28	13.07	6.79	9.66	8.82	9.66	10.055	11.8452	11.7403	6.11333	75	68.8867	9.56	7.78583	9.56	10.7525
peripheral pulse pressure (pPP) [mmHg]	74.8	13.4227	31	87	56	77.5	71	77.5	86	63.2745	14.7731	31	87	56	62	55.5	62	73.5	51.5	11.3194	41	90	49	49	43.75	49	56
pPP/cPP ratio [%]	1.39188	0.212089	1.00698	1.96627	0.959282	1.35407	1.2884	1.35407	1.40512	2.23281	4.98029	1.00698	36.8447	35.8377	1.38135	1.26548	1.38135	1.65946	1.517	0.421062	0.7491	3.30073	2.55163	1.44042	1.34399	1.44042	1.54977

## Sheet: Diffrences
	versus												versus												versus
	HD-D	HD-A											HD-D	Control											HD-A	Control
variable	N	N	Kruskal-Wallis (5,991)	p-value (KW)	KW : H0 vs H1	Mann-Whitney U	p-value (U)	KW : H0 vs H1	Tests accordance			variable	N	N	Kruskal-Wallis (5,991)	p-value (KW)	KW : H0 vs H1	Mann-Whitney U	p-value (U)	KW : H0 vs H1	Tests accordance			variable	N	N	Kruskal-Wallis (5,991)	p-value (KW)	KW : H0 vs H1	Mann-Whitney U	p-value (U)	KW : H0 vs H1	Tests accordance
BODY MASS INDEX [kg/m^2]	20	51	5.36615	0.0205312	0	329	0.0104414	1	1			BODY MASS INDEX [kg/m^2]	20	32	0.0353849	0.850791	0	310	0.429085	0	0			BODY MASS INDEX [kg/m^2]	51	32	10.1273	0.00146086	1	476	0.000742323	1	2
Age [years]	20	51	5.86797	0.0154188	0	376	0.00790329	1	1			Age [years]	20	32	0.164713	0.684854	0	302	0.346578	0	0			Age [years]	51	32	4.87717	0.0272142	0	647.5	0.013837	1	1
Survival from study entry (months)	20	51	6.67583	0.00977291	1	308	0.00497781	1	2			Survival from study entry (months)	20	32	3.79895	0.0512846	0	216.5	0.0262096	1	1			Survival from study entry (months)	51	32	2.9363	0.086609	0	633	0.0437365	1	1
HGB	20	51	0.0473079	0.827816	0	493	0.416402	0	0			HGB	20	32	24.3031	8.23062e-07	1	58	4.31815e-07	1	2			HGB	51	32	53.3067	2.85339e-13	1	36	1.47718e-13	1	2
RBC [10^12/l]	20	51	0.0147566	0.903313	0	500.5	0.45419	0	0			RBC [10^12/l]	20	32	27.0125	2.02146e-07	1	44	1.06318e-07	1	2			RBC [10^12/l]	51	32	54.122	1.88425e-13	1	30	9.75713e-14	1	2
HCT [l/l]	20	51	0.0902808	0.76382	0	486.5	0.38435	0	0			HCT [l/l]	20	32	26.5758	2.534e-07	1	46	1.33217e-07	1	2			HCT [l/l]	51	32	56.1773	6.6222e-14	1	15	3.4313e-14	1	2
WBC [10^9/l]	20	51	0.302302	0.582443	0	467	0.293418	0	0			WBC [10^9/l]	20	32	5.41063	0.0200145	0	196.5	0.0102612	1	1			WBC [10^9/l]	51	32	6.89886	0.00862507	1	535.5	0.00437223	1	2
PLT [10^9/l]	20	51	0.147261	0.701166	0	480	0.352957	0	0			PLT [10^9/l]	20	32	21.1037	4.35086e-06	1	76	2.27577e-06	1	2			PLT [10^9/l]	51	32	40.2828	2.19731e-10	1	138	1.13257e-10	1	2
glucose [mg/dl]	20	51	4.56221	0.0326848	0	343.5	0.0166056	1	1			glucose [mg/dl]	20	32	3.61827	0.0571484	0	219	0.0291951	1	1			glucose [mg/dl]	51	32	0.0301271	0.862202	0	797.5	0.432945	0	0
urea [mg/dl]	19	51	3.51851	0.0606872	0	342.5	0.0308001	1	1			urea [mg/dl]	19	32	26.7925	2.26517e-07	1	38.5	1.19324e-07	1	2			urea [mg/dl]	51	32	53.0091	3.32001e-13	1	38	1.71858e-13	1	2
creatinin [mg/dl]	20	51	4.86384	0.0274252	0	337.5	0.0139382	1	1			creatinin [mg/dl]	20	32	36.4083	1.60024e-09	1	0	8.4818e-10	1	2			creatinin [mg/dl]	51	32	58.3653	2.17692e-14	1	0	1.12875e-14	1	2
eGFR [ml/1,73m^2/min]	20	51	3.14073	0.0763597	0	372	0.0387156	1	1			eGFR [ml/1,73m^2/min]	20	32	36.2388	1.74561e-09	1	0	9.24987e-10	1	2			eGFR [ml/1,73m^2/min]	51	32	58.4901	2.04314e-14	1	0	1.05946e-14	1	2
uric acid [mg/dl]	20	51	0.477873	0.489387	0	456	0.246709	0	0			uric acid [mg/dl]	20	32	0.411262	0.52133	0	286	0.263737	0	0			uric acid [mg/dl]	51	32	2.19376e-05	0.996263	0	815.5	0.5	0	0
hsCRP [mg/l]	20	51	2.76204	0.0965251	0	380	0.0489068	1	1			hsCRP [mg/l]	20	32	31.9802	1.55749e-08	1	20	8.2264e-09	1	2			hsCRP [mg/l]	51	32	42.0929	8.70369e-11	1	123	4.48909e-11	1	2
iron [mg/dl]	20	51	0.494663	0.481855	0	455	0.242924	0	0			iron [mg/dl]	20	32	8.50667	0.00353846	1	165	0.00182333	1	2			iron [mg/dl]	51	32	16.9966	3.74477e-05	1	375.5	1.91081e-05	1	2
UIBC [mg/dl]	20	51	1.15335	0.28285	0	426	0.142862	0	0			UIBC [mg/dl]	20	32	25.4214	4.60785e-07	1	52	2.41994e-07	1	2			UIBC [mg/dl]	51	32	37.9683	7.19039e-10	1	157.5	3.70299e-10	1	2
TIBC [mg/dl]	20	51	0.00102174	0.9745	0	507.5	0.489799	0	0			TIBC [mg/dl]	20	32	23.4845	1.25926e-06	1	62.5	6.6017e-07	1	2			TIBC [mg/dl]	51	32	45.6517	1.41265e-11	1	94	7.29487e-12	1	2
ferritin [ng/ml]	20	51	0.0235349	0.878074	0	498	0.441559	0	0			ferritin [ng/ml]	20	32	29.7676	4.87063e-08	1	30	2.56762e-08	1	2			ferritin [ng/ml]	51	32	42.9012	5.75765e-11	1	116	2.97041e-11	1	2
total cholesterol [mg/dl]	20	51	0.361584	0.547628	0	463	0.275948	0	0			total cholesterol [mg/dl]	20	32	0.001416	0.969983	0	318	0.488742	0	0			total cholesterol [mg/dl]	51	32	0.790676	0.373896	0	721	0.188208	0	0
HDL-C [mg/dl]	20	51	0.0723378	0.787963	0	489	0.396448	0	0			HDL-C [mg/dl]	20	32	25.0894	5.47318e-07	1	54	2.87365e-07	1	2			HDL-C [mg/dl]	51	32	31.6666	1.83044e-08	1	215	9.40383e-09	1	2
LDL-C [mg/l]	20	51	0.451116	0.501805	0	457.5	0.252944	0	0			LDL-C [mg/l]	20	32	3.29513	0.0694855	0	223.5	0.0354713	1	1			LDL-C [mg/l]	51	32	1.61973	0.20313	0	680	0.102398	0	0
TG [mg/dl]	20	51	0.276174	0.59922	0	469	0.301841	0	0			TG [mg/dl]	20	32	3.79603	0.0513742	0	216.5	0.026255	1	1			TG [mg/dl]	51	32	8.00404	0.00466731	1	514	0.00236804	1	2
total protein [g/dl]	20	51	6.53773	0.010561	1	311	0.00537883	1	2			total protein [g/dl]	20	32	12.2767	0.000458654	1	134.5	0.000237596	1	2			total protein [g/dl]	51	32	4.57026	0.0325316	0	589	0.0164579	1	1
albumin [g/dl]	20	51	13.1005	0.000295221	1	229	0.000151327	1	2			albumin [g/dl]	20	32	21.1171	4.32047e-06	1	77	2.26035e-06	1	2			albumin [g/dl]	51	32	6.85331	0.00884774	1	538.5	0.0044854	1	2
ALT [U/l]	20	51	4.41632	0.0355967	0	346	0.0180812	1	1			ALT [U/l]	20	32	4.11129	0.0425979	0	212.5	0.0217852	1	1			ALT [U/l]	51	32	0.00266609	0.95882	0	810.5	0.48128	0	0
AST [U/l]	20	51	0.179055	0.672187	0	477	0.338435	0	0			AST [U/l]	20	32	0.0701542	0.791112	0	306	0.399204	0	0			AST [U/l]	51	32	0.330603	0.565304	0	755	0.284248	0	0
ALP [U/l]	20	51	10.5967	0.0011329	1	255.5	0.000579339	1	2			ALP [U/l]	20	32	13.7319	0.000210838	1	123	0.0001094	1	2			ALP [U/l]	51	32	0.284569	0.593722	0	759	0.298482	0	0
Na [mmol/l]	20	51	0.709732	0.399533	0	444.5	0.20157	0	0			Na [mmol/l]	20	32	1.23468	0.266498	0	261.5	0.135304	0	0			Na [mmol/l]	51	32	0.000554402	0.981215	0	813.5	0.492486	0	0
K [mmol/l]	20	51	2.12756	0.144671	0	396	0.0732204	0	0			K [mmol/l]	20	32	18.5362	1.66708e-05	1	91.5	8.69743e-06	1	2			K [mmol/l]	51	32	35.9037	2.07314e-09	1	176	1.06684e-09	1	2
Ca ion	20	51	0.932617	0.334184	0	434.5	0.168697	0	0			Ca ion	20	32	8.17882	0.00423823	1	168	0.00218283	1	2			Ca ion	51	32	9.94836	0.00160992	1	479	0.000817966	1	2
Ca total	20	51	0.68075	0.409329	0	445.5	0.206485	0	0			Ca total	20	32	5.89142	0.0152148	0	191	0.00780696	1	1			Ca total	51	32	6.89277	0.00865448	1	535.5	0.00438709	1	2
FGF-23 [pg/ml]	20	51	3.0906	0.0787456	0	372.5	0.0399197	1	1			FGF-23 [pg/ml]	20	32	29.8505	4.66682e-08	1	30	2.46054e-08	1	2			FGF-23 [pg/ml]	51	32	33.5717	6.86843e-09	1	197	3.53128e-09	1	2
klotho [ng/ml]	20	51	1.89046	0.16915	0	402.5	0.0855706	0	0			klotho [ng/ml]	20	32	22.3865	2.22932e-06	1	68.5	1.16749e-06	1	2			klotho [ng/ml]	51	32	34.7587	3.73208e-09	1	186	1.91966e-09	1	2
klotho/FGF-23	20	51	2.7619	0.0965335	0	380	0.0489111	1	1			klotho/FGF-23	20	32	32.9098	9.6536e-09	1	15	5.10206e-09	1	2			klotho/FGF-23	51	32	43.139	5.09867e-11	1	114	2.63065e-11	1	2
CML [ug/mg protein]	20	49	2.17601	0.140177	0	378.5	0.0709821	0	0			CML [ug/mg protein]	20	32	36.2295	1.75395e-09	1	0	9.29389e-10	1	2			CML [ug/mg protein]	49	32	52.9303	3.45594e-13	1	31	1.79091e-13	1	2
CEL [ug/mg protein]	20	49	2.02302	0.154931	0	382.5	0.0784299	0	0			CEL [ug/mg protein]	20	32	35.7826	2.20605e-09	1	2	1.16856e-09	1	2			CEL [ug/mg protein]	49	32	57.0897	4.16389e-14	1	2	2.16066e-14	1	2
MG [ug/mg protein]	20	49	0.338894	0.560468	0	446	0.282466	0	0			MG [ug/mg protein]	20	32	34.4583	4.35475e-09	1	8	2.3044e-09	1	2			MG [ug/mg protein]	49	32	50.8494	9.97301e-13	1	46	5.1646e-13	1	2
AGE [ug/mg protein]	20	49	0.233221	0.629145	0	453.5	0.316925	0	0			AGE [ug/mg protein]	20	32	15.9027	6.6683e-05	1	108	3.4688e-05	1	2			AGE [ug/mg protein]	49	32	10.4766	0.00120898	1	449	0.000614805	1	2
RAGE [ug/mg protein]	20	49	1.93009	0.164749	0	385	0.0833845	0	0			RAGE [ug/mg protein]	20	32	7.43936	0.00638126	1	175	0.00328276	1	2			RAGE [ug/mg protein]	49	32	8.29023	0.00398589	1	486	0.00202369	1	2
3-NT [umol/mg protein]	20	51	16.2729	5.48418e-05	1	194.5	2.8177e-05	1	2			3-NT [umol/mg protein]	20	32	36.2357	1.74839e-09	1	0	9.26452e-10	1	2			3-NT [umol/mg protein]	51	32	54.089	1.91611e-13	1	30	9.92192e-14	1	2
AOPP [umol/mg protein]	20	51	11.3928	0.000737285	1	246	0.0003773	1	2			AOPP [umol/mg protein]	20	32	36.2326	1.75116e-09	1	0	9.2792e-10	1	2			AOPP [umol/mg protein]	51	32	57.7278	3.01018e-14	1	4	1.56047e-14	1	2
carbamyl protein groups [nmol/mg protein]	20	51	0.0277003	0.867815	0	497	0.436428	0	0			carbamyl protein groups [nmol/mg protein]	20	32	36.1795	1.79953e-09	1	1	9.53643e-10	1	2			carbamyl protein groups [nmol/mg protein]	51	32	58.1107	2.4777e-14	1	2	1.28462e-14	1	2
protein_carbamyl [CBL-BSA] ug/mg protein	20	51	0.309373	0.578065	0	466.5	0.291222	0	0			protein_carbamyl [CBL-BSA] ug/mg protein	20	32	6.64224	0.00995884	1	183	0.00511658	1	2			protein_carbamyl [CBL-BSA] ug/mg protein	51	32	15.2974	9.18449e-05	1	398	4.68203e-05	1	2
Neopterin [nmol/L]	20	51	5.47729	0.0192651	0	327	0.00979871	1	1			Neopterin [nmol/L]	20	32	36.2512	1.73455e-09	1	0	9.19145e-10	1	2			Neopterin [nmol/L]	51	32	55.6357	8.72239e-14	1	19	4.5188e-14	1	2
IL-18 [pg/mL]	20	48	14.568	0.000135193	1	196.5	6.94637e-05	1	2			IL-18 [pg/mL]	20	32	36.2388	1.74561e-09	1	0	9.24987e-10	1	2			IL-18 [pg/mL]	48	32	56.9062	4.57095e-14	1	0	2.3732e-14	1	2
MMP-9 [ng/mL]	16	42	0.2819	0.595459	0	305.5	0.300752	0	0			MMP-9 [ng/mL]	16	32	10.7662	0.0010337	1	106	0.000537257	1	2			MMP-9 [ng/mL]	42	32	22.9518	1.66113e-06	1	233	8.53454e-07	1	2
TIMP-1 [ng/mL]	16	41	0.611906	0.434071	0	284	0.219656	0	0			TIMP-1 [ng/mL]	16	32	28.9568	7.40108e-08	1	10	3.93216e-08	1	2			TIMP-1 [ng/mL]	41	32	49.8706	1.64227e-12	1	21	8.54655e-13	1	2
TIMP1/MMP-9	16	42	0.00916798	0.923719	0	330.5	0.465318	0	0			TIMP1/MMP-9	16	32	1.24471	0.264565	0	205	0.134639	0	0			TIMP1/MMP-9	42	32	4.85949	0.0274945	0	470	0.0139401	1	1
MMP9/TIMP1	16	41	0.00197401	0.964562	0	325.5	0.485823	0	0			MMP9/TIMP1	16	32	1.24471	0.264565	0	205	0.134639	0	0			MMP9/TIMP1	41	32	4.27775	0.0386143	0	470	0.0195699	1	1
NT-proBNP [fmol/mL]	20	50	10.9114	0.00095576	1	246	0.000489081	1	2			NT-proBNP [fmol/mL]	20	30	35.3365	2.77379e-09	1	0	1.47329e-09	1	2			NT-proBNP [fmol/mL]	50	30	52.808	3.67807e-13	1	19	1.90791e-13	1	2
MPO [ng/mL]	19	51	5.94004	0.0148007	0	300	0.00753661	1	1			MPO [ng/mL]	19	31	30.0002	4.32006e-08	1	21	2.28563e-08	1	2			MPO [ng/mL]	51	31	0.630695	0.427101	0	707.5	0.214945	0	0
PO4	20	50	19.6731	9.18862e-06	1	159	4.73504e-06	1	2			PO4	20	32	36.2775	1.71126e-09	1	0	9.06841e-10	1	2			PO4	50	32	53.2102	2.99701e-13	1	33	1.55235e-13	1	2
Mg	20	50	3.39057	0.0655704	0	358.5	0.0332645	1	1			Mg	20	31	19.188	1.18454e-05	1	83.5	6.19117e-06	1	2			Mg	50	31	9.26711	0.00233306	1	462	0.00118553	1	2
IMT	20	51	7.81347	0.00518583	1	291.5	0.00264468	1	2			IMT	20	32	15.5445	8.05873e-05	1	110.5	4.19047e-05	1	2			IMT	51	32	4.88273	0.0271267	0	580	0.0137268	1	1
PTH[pg/mL]	19	50	0.399719	0.527234	0	428	0.265819	0	0			PTH[pg/mL]	19	32	35.1916	2.98814e-09	1	0	1.5855e-09	1	2			PTH[pg/mL]	50	32	57.9246	2.72356e-14	1	0	1.41282e-14	1	2
heart rate (HR) [bpm]	20	51	0.249089	0.617717	0	471	0.311116	0	0			HR	20	32	3.47223	0.0624073	0	221	0.031871	1	1			HR	51	32	7.57428	0.00592069	1	522	0.00300293	1	2
ejection duration (ED) [msec]	20	51	2.34205	0.125924	0	390.5	0.0637577	0	0			ED	20	32	7.26159	0.00704447	1	177	0.0036231	1	2			ED	51	32	1.71888	0.189837	0	676	0.095712	0	0
periheral systolic blood pressure (pSP) [mmHg]	20	51	6.59221	0.0102426	1	309.5	0.00521665	1	2			pSP	20	31	22.4169	2.19438e-06	1	65	1.15067e-06	1	2			pSP	51	31	9.00078	0.00269864	1	477	0.00137067	1	2
peripheral diastolic blood pressure (pDP) [mmHg]	20	51	2.87895	0.0897445	0	377.5	0.0454811	1	1			pDP	20	31	12.8078	0.000345177	1	125	0.000179087	1	2			pDP	51	31	3.22122	0.0726893	0	603	0.0367277	1	1
peripheral mean pressure (pMEANP, pMAP) [mmHg]	20	51	6.39641	0.0114351	1	312.5	0.00582271	1	2			pMEANP	20	32	23.4074	1.31076e-06	1	63	6.87128e-07	1	2			pMEANP	51	32	13.9504	0.000187693	1	417	9.56072e-05	1	2
time to 1st peak (peripheral T1, pT1) [msec]	20	51	0.0277274	0.867751	0	497	0.436397	0	0			pT1	20	32	5.2321	0.0221738	0	198.5	0.0113643	1	1			pT1	51	32	10.6553	0.00109759	1	467.5	0.000557935	1	2
time to 2nd peak (peripheral T2, pT2) [msec]	20	51	0.960243	0.327126	0	433.5	0.165149	0	0			pT2	20	32	5.85961	0.0154922	0	191.5	0.00794911	1	1			pT2	51	32	13.9639	0.00018635	1	417	9.49248e-05	1	2
peripheral pressure at 1st peak (pP1) [msec]	20	51	5.70374	0.0169288	0	323.5	0.00861299	1	1			pP1	20	32	24.1282	9.01284e-07	1	59	4.72782e-07	1	2			pP1	51	32	16.2002	5.69885e-05	1	386	2.90663e-05	1	2
peripheral pressure at 2nd peak (pP2 [msec]	20	51	9.40618	0.00216255	1	270.5	0.00110466	1	2			pP2	20	32	23.3944	1.31965e-06	1	63	6.91771e-07	1	2			pP2	51	32	11.4182	0.000727283	1	455	0.000369881	1	2
peripheral T1/ED% (pT1ED)	20	51	0.339489	0.560125	0	464.5	0.282222	0	0			pT1ED	20	32	4.36406	0.0367047	0	209	0.01878	1	1			pT1ED	51	32	4.39622	0.0360187	0	592	0.0182177	1	1
peripheral T2/ED% (pT2ED)	20	51	0.268975	0.60402	0	469.5	0.304247	0	0			pT2ED	20	32	9.64301	0.00190073	1	155	0.00098105	1	2			pT2ED	51	32	21.295	3.93764e-06	1	323	2.01367e-06	1	2
peripheral augmentation index (pAI) [%]	20	51	2.03869	0.153341	0	398.5	0.0775965	0	0			pAI	20	32	5.27142	0.0216784	0	198	0.0111111	1	1			pAI	51	32	0.119944	0.729096	0	779	0.366308	0	0
peripheral end systolic pressure (pESP) [mmHg]	20	51	7.47478	0.00625694	1	296.5	0.00318984	1	2			pESP	20	31	16.5906	4.63801e-05	1	99	2.41706e-05	1	2			pESP	51	31	3.39187	0.0655185	0	598	0.0331109	1	1
central diastolic pressure (cDP) [mmHg]	20	51	3.0554	0.0804693	0	373.5	0.0407921	1	1			cDP	20	32	9.64219	0.00190159	1	155	0.000981488	1	2			cDP	51	32	3.46961	0.0625062	0	617	0.031584	1	1
central mean pressure (cMEANP, cMAP) [mmHg]	20	51	6.39641	0.0114351	1	312.5	0.00582271	1	2			cMEANP	20	32	20.5774	5.72685e-06	1	79	2.9939e-06	1	2			cMEANP	51	32	8.63912	0.00329019	1	502	0.00167011	1	2
central pulse pressure (cPP) [mmHg]	20	51	8.82733	0.00296752	1	278	0.00151499	1	2			cPP	20	32	23.3924	1.32103e-06	1	63	6.92488e-07	1	2			cPP	51	32	14.0187	0.000181002	1	416	9.22026e-05	1	2
time to 1st peak - Aortic (cT1) [msec]	20	51	0.496872	0.480878	0	455	0.242437	0	0			cT1	20	32	6.46049	0.01103	1	185	0.00566529	1	2			cT1	51	32	3.06642	0.0799254	0	629	0.0403675	1	1
time to 2nd peak - Aortic (cT2) [msec]	20	51	2.75284	0.097082	0	380.5	0.0491897	1	1			cT2	20	32	0.204061	0.651463	0	296	0.329129	0	0			cT2	51	32	5.39309	0.0202166	0	568	0.010235	1	1
cT1R (time of the start of the reflected wave) [msec]	20	51	1.22981	0.267445	0	423.5	0.13511	0	0			cT1R	20	32	5.36025	0.0206008	0	197	0.0105606	1	1			cT1R	51	32	3.75844	0.0525416	0	609	0.0265574	1	1
central pressure at 1st peak (cP1) [mmHg]	20	51	4.43746	0.0351586	0	345.5	0.0178589	1	1			cP1	20	32	21.2616	4.00682e-06	1	75	2.09611e-06	1	2			cP1	51	32	10.248	0.00136832	1	474	0.000695355	1	2
central pressure at 2nd peak (cP2) [mmHg]	20	51	9.96406	0.00159626	1	263.5	0.00081583	1	2			cP2	20	32	22.3157	2.31306e-06	1	69	1.21128e-06	1	2			cP2	51	32	8.74907	0.0030976	1	500	0.00157248	1	2
central T1/ED% (cT1ED)	20	51	2.83566	0.092193	0	378.5	0.0467186	1	1			cT1ED	20	32	3.06358	0.0800651	0	227	0.0408507	1	1			cT1ED	51	32	0.0686916	0.793251	0	788	0.398431	0	0
central T2/ED% (cT2ED)	20	51	1.11612	0.290756	0	427.5	0.146845	0	0			cT2ED	20	32	1.45085	0.228391	0	256	0.116023	0	0			cT2ED	51	32	3.57512	0.0586513	0	614	0.0296395	1	1
central augmentation index (cAI) [%]	20	51	2.50113	0.113765	0	386.5	0.0576174	0	0			cAI	20	32	1.03275	0.309514	0	266	0.157007	0	0			cAI	51	32	0.37017	0.542912	0	751	0.27301	0	0
central end systolic pressure (cESP) [mmHg]	20	51	9.17201	0.00245744	1	273.5	0.00125501	1	2			cESP	20	32	17.9297	2.29218e-05	1	95	1.19504e-05	1	2			cESP	51	32	4.83849	0.0278313	0	581	0.0140827	1	1
central augmented pressure (cAP) [mmHg]	20	51	7.12877	0.00758568	1	301.5	0.00386579	1	2			cAP	20	32	8.39942	0.00375341	1	166	0.00193379	1	2			cAP	51	32	0.929498	0.334993	0	713	0.168672	0	0
central mean pressure of systole (cMPS) [mmHg]	20	51	8.33865	0.00388105	1	284.5	0.00198039	1	2			cMPS	20	32	22.8494	1.75202e-06	1	66	9.17949e-07	1	2			cMPS	51	32	10.8557	0.000984902	1	464	0.000500716	1	2
central mean pressure of diastole (cMPD) [mmHg]	20	51	6.3318	0.0118592	1	313.5	0.00603818	1	2			cMPD	20	32	15.9177	6.61583e-05	1	108	3.44163e-05	1	2			cMPD	51	32	4.12566	0.0422375	0	599	0.0213572	1	1
central tension time index (cTTI) [mmHg*sec]	20	51	5.05076	0.0246152	0	334.5	0.0125135	1	1			cTTI	20	32	24.684	6.75426e-07	1	56	3.54486e-07	1	2			cTTI	51	32	20.1863	7.02548e-06	1	336	3.59078e-06	1	2
central diastolic pressure-time index (cDTI)[%]	20	51	2.75006	0.0972509	0	380.5	0.0492747	1	1			cDTI	20	32	2.86875	0.090315	0	230	0.0460591	1	1			cDTI	51	32	0.0638707	0.80048	0	789	0.402049	0	0
cSVI (SEVR) Buckberg Sub-Endocardial Viability Ratio [%]	20	51	1.22697	0.267997	0	423.5	0.135386	0	0			cSVI	20	31	17.5468	2.80326e-05	1	93	1.46246e-05	1	2			cSVI	51	31	17.6	2.7259e-05	1	352	1.392e-05	1	2
central pulse period (cPERIOD) [msec]	20	51	0.106631	0.744013	0	484.5	0.374431	0	0			cPERIOD	20	31	6.6961	0.0096624	1	176	0.00496831	1	2			cPERIOD	51	31	12.8431	0.00033872	1	416	0.000172491	1	2
central diastolic duration (cDD) [mmHg]	20	51	0.0298861	0.862749	0	496.5	0.433892	0	0			cDD	20	31	11.5442	0.000679626	1	134	0.000352	1	2			cDD	51	31	17.7615	2.50401e-05	1	350	1.27881e-05	1	2
central pulse high (cPH) [mmHg]	20	51	10.1264	0.0014616	1	261.5	0.000747125	1	2			cPH	20	31	19.8839	8.22901e-06	1	79	4.30381e-06	1	2			cPH	51	31	10.2415	0.00137313	1	456	0.000698046	1	2
central systolic pressure (cSP) [mmHg]	20	51	8.10444	0.00441569	1	288	0.00225272	1	2			cSP	20	32	20.2442	6.81599e-06	1	81	3.56212e-06	1	2			cSP	51	32	15.0661	0.000103809	1	401.5	5.29132e-05	1	2
central diastolic pressure (cDP) [mmHg]	20	51	0.283471	0.594435	0	468.5	0.299442	0	0			DP	20	32	4.10336	0.0427981	0	212.5	0.0218867	1	1			DP	51	32	2.33235	0.12671	0	653	0.0639395	0	0
time from systolic inflection point (if present) or systolic peak to diastolic inflection point (PPT)	20	51	3.9958	0.0456138	0	355	0.023158	1	1			pPT	20	32	0.363055	0.546815	0	288	0.276549	0	0			pPT	51	32	2.13802	0.143688	0	660	0.072488	0	0
reflection index (RI) [%]	20	51	2.35556	0.124837	0	391	0.0632148	0	0			RI	20	32	2.04856	0.152351	0	244	0.0775333	0	0			RI	51	32	9.9797	0.00158275	1	479	0.000804199	1	2
stiffness index (SI) [m/s]	20	51	2.2381	0.134647	0	394	0.0681676	0	0			SI	20	32	0.511942	0.474299	0	282	0.240067	0	0			SI	51	32	0.000549128	0.981304	0	813.5	0.492522	0	0
peripheral pulse pressure (pPP) [mmHg]	20	51	9.73906	0.00180393	1	266.5	0.000921788	1	2			pPP	20	32	22.6132	1.98119e-06	1	67.5	1.03782e-06	1	2			pPP	51	32	15.7465	7.24205e-05	1	392.5	3.69286e-05	1	2
pPP/cPP ratio [%]	20	51	1.01046	0.314792	0	431.5	0.158942	0	0			pPP/cPP ratio	20	32	3.40113	0.0651519	0	222	0.0332673	1	1			pPP/cPP ratio	51	32	0.255469	0.61325	0	762	0.30827	0	0

## Sheet: Correlations
Variable 1	Variable 2	Spearman rho	p-value
3-NT	AOPP	0.7738	<10^{-4}		Spearman correlation test results for all variables that significantly differentiate groups HD-A and HD-D.
IL-18	pP2	0.5015	<10^{-4}
pSP	pMEANP	0.9463	<10^{-4}
pSP	pP2	0.9345	<10^{-4}
pSP	pESP	0.8361	<10^{-4}
pSP	cP2	0.9517	<10^{-4}
pSP	cESP	0.8976	<10^{-4}
pSP	cMPS	0.9601	<10^{-4}
pSP	cMPD	0.9183	<10^{-4}
pSP	cPH	0.6832	<10^{-4}
pSP	cSP	0.9042	<10^{-4}
pSP	PPP	0.7365	<10^{-4}
pMEANP	pP2	0.9250	<10^{-4}
pMEANP	pESP	0.8705	<10^{-4}
pMEANP	cP2	0.9270	<10^{-4}
pMEANP	cESP	0.9194	<10^{-4}
pMEANP	cMPS	0.9759	<10^{-4}
pMEANP	cMPD	0.9737	<10^{-4}
pMEANP	cPH	0.5821	<10^{-4}
pMEANP	cSP	0.8549	<10^{-4}
pMEANP	PPP	0.5794	<10^{-4}
pP2	pESP	0.8646	<10^{-4}
pP2	cP2	0.9889	<10^{-4}
pP2	cESP	0.9424	<10^{-4}
pP2	cAP	0.5617	<10^{-4}
pP2	cMPS	0.9613	<10^{-4}
pP2	cMPD	0.8688	<10^{-4}
pP2	cPH	0.8139	<10^{-4}
pP2	cSP	0.8440	<10^{-4}
pP2	PPP	0.7314	<10^{-4}
pESP	cP2	0.8896	<10^{-4}
pESP	cESP	0.9676	<10^{-4}
pESP	cMPS	0.9013	<10^{-4}
pESP	cMPD	0.8745	<10^{-4}
pESP	cPH	0.7126	<10^{-4}
pESP	cSP	0.7149	<10^{-4}
pESP	PPP	0.5937	<10^{-4}
cP2	cESP	0.9558	<10^{-4}
cP2	cAP	0.5486	<10^{-4}
cP2	cMPS	0.9718	<10^{-4}
cP2	cMPD	0.8839	<10^{-4}
cP2	cPH	0.8174	<10^{-4}
cP2	cSP	0.8596	<10^{-4}
cP2	PPP	0.7559	<10^{-4}
cESP	cAP	0.5143	<10^{-4}
cESP	cMPS	0.9589	<10^{-4}
cESP	cMPD	0.8961	<10^{-4}
cESP	cPH	0.7613	<10^{-4}
cESP	cSP	0.8015	<10^{-4}
cESP	PPP	0.6613	<10^{-4}
cAP	cPH	0.8142	<10^{-4}
cMPS	cMPD	0.9453	<10^{-4}
cMPS	cPH	0.6937	<10^{-4}
cMPS	SP	0.8758	<10^{-4}
cMPS	PPP	0.6788	<10^{-4}
cMPD	cSP	0.8224	<10^{-4}
cMPD	PPP	0.5040	<10^{-4}
cPH	cSP	0.6077	<10^{-4}
cPH	PPP	0.8114	<10^{-4}
cSP	PPP	0.8095	<10^{-4}

## Sheet: Table 1 additional information
Statistical significance presented in Table 1 was based on ressults given below
Chi -squared test results
	HD-D	HD-A	Control	Sum	df	Significance
%female	3.4	5.66666	0.125	9.19166	2	*
%smoking	0.8	32.96	10.125	43.885	2	***
%overweight	9.8	14.2941	24.5	48.5941	2	***
Kruskal-Wallis H test
Variable	H	p-value	Significance
Age [years]	8.715609226890818	0.012806471966657124	*
BMI [kg/m^2]	11.898063299974178	0.0026083651062532047	**
Urea [mg/dl]	58.7627454789642	1.7371285118030427e-13	***
Creatinin [mg/dl]	67.90986689894319	1.792915284214646e-15	***
eGFR [ml/1.73m^2/min]	67.2268747968912	2.5227233097049884e-15	***
hsCRP [mg/l]	51.87452397568907	5.4398915667366085e-12	***
Duration of HD treatment [months]	0.6495640963581457	0.4202685695802476	X
